# Supplementary material for: Nanoparticle Biomolecular Corona-Based Enrichment of Plasma Glycoproteins for N-Glycan Profiling and Application in Biomarker Discovery
Source: ACS Nano. 2022 Mar 28;16(4):5463–75. doi: 10.1021/acsnano.1c09564 (PMC9047655; doi:10.1021/acsnano.1c09564)
Supplement: Supplementary file 2 — nn1c09564_si_002.xlsx [file nn1c09564_si_002.xlsx]

## Sheet: Title
Supporting Information
Nanoparticle biomolecular corona-based enrichment of plasma glycoproteins for N-glycan profiling and application in biomarker discovery
Duong N. Trinh 1, Richard A. Gardner 2, Alessandro N. Franciosi 3, Cormac McCarthy 4,5, Michael P. Keane 4,5, Mahmoud G. Soliman 1,6, James S. O’Donnell 7, Paula Meleady 8, Daniel I. R. Spencer 2, Marco P. Monopoli 1,*
1 Department of Chemistry, Royal College of Surgeons in Ireland, University of Medicine and Health Sciences, Dublin 2, Ireland
2 Ludger Ltd, Culham Science Centre, Abingdon, Oxfordshire, United Kingdom, OX14 3EB
3 UBC Faculty of Medicine, Department of Respiratory Medicine, University of British Columbia, Vancouver, British Columbia, Canada, V6Z 1Y6
4 Department of Respiratory Medicine, St. Vincent’s University Hospital, Dublin 4, Ireland.
5 School of Medicine, University College Dublin, Dublin 4, Ireland.
6 Physics Department, Faculty of Science, Al-Azhar University, , Nasr City 11884, Cairo, Egypt
7 Irish Centre for Vascular Biology, School of Pharmacy and Biomolecular Sciences, Royal College of Surgeons in Ireland, University of Medicine and Health Sciences, Dublin 2, Ireland.
8 School of Biotechnology, Dublin City University, Dublin 9, Ireland
* Corresponding authors
E-mail: marcomonopoli@rcsi.ie

## Sheet: Table S1
Supplementary Data 1. Assignment of full plasma N-glycan structures
Glycan peak	Theoretical m/z	Registered m/z	Proposed glycan structure
GP1	740.32 (2+)	740.27 (2+)	FA1
GP2	768.83 (2+)	768.77 (2+)	A2
GP3	768.83 (2+)	768.78 (2+)	A2
	841.86 (2+)	841.78 (2+)	FA2
	870.37 (2+)	870.29 (2+)	A2B
GP4	812.77 (2+)	812.78 (2+)	M2A1G1S1
GP5	727.81 (2+)	727.74 (2+)	M5
GP6	727.81 (2+)	727.76 (2+)	M5
	841.86 (2+)	841.81 (2+)	FA2
	943.40 (2+)	943.32 (2+)	FA2B
GP7	849.86 (2+)	849.79 (2+)	A2G1
	943.40 (2+)	943.3 (2+)	FA1G1
GP8	849.86 (2+)	849.79 (2+)	A2G1
GP9	849.86 (2+)	849.79 (2+)	A2G1
	951.40 (2+)	951.32 (2+)	A2BG1
GP10	821.35 (2+)	821.29 (2+)	FA1G1
	922.89 (2+)	922.81 (2+)	FA2G1
	951.40 (2+)	951.29 (2+)	A2BG1
GP11	922.89 (2+)	922.81 (2+)	FA2G1
GP12	808.83 (2+)	808.76 (2+)	M6
	893.87 (2+)	893.8 (2+)	A1G1S1
	922.89 (2+)	922.89 (2+)	FA2G1
	1024.43 (2+)	1024.33 (2+)	FA2BG1
GP13	808.83 (2+)	808.76 (2+)	M6
	893.87 (2+)	893.79 (2+)	A1G1S1
	1024.43 (2+)	1024.82 (2+)	FA2BG1
GP14	930.88 (2+)	930.8 (2+)	A2G2
GP15	995.41 (2+)	995.33 (2+)	A2G1S1
	1032.42 (2+)	1032.34 (2+)	A2BG2
GP16	966.90 (2+)	966.83 (2+)	FA1G1S1
	995.41 (2+)	995.32 (2+)	A2G1S1
	1096.95 (2+)	1097.83 (2+)	A2BG1S1
GP17	910.37 (2+)	910.28 (2+)	M5A1G1
	1003.91 (2+)	1003.82 (2+)	FA2G2
GP18	1105.45 (2+)	1105.36 (2+)	FA2BG2
GP19	1096.95 (2+)	1096.84 (2+)	A2BG1S1
	974.89 (2+)	974.81 (2+)	M4A1G1S1
GP20	995.41 (2+)	995.81 (2+)	A2G1S1
	1068.44 (2+)	1068.34 (2+)	FA2G1S1
	1169.97 (2+)	1170.33 (2+)	FA2BG1S1
GP21	889.86 (2+)	889.8 (2+)	M7
GP22	1076.43 (2+)	1076.33 (2+)	A2G2S1
GP23	1177.97 (2+)	1177.86 (2+)	A2BG2S1
GP24	1055.92 (2+)	1055.8 (2+)	M5A1G1S1
	1149.46 (2+)	1149.36 (2+)	FA2G2S1
	1251.00 (2+)	1250.87 (2+)	FA2BG2S1
GP25	814.99 (3+)	814.92 (2+)	A2G2S2
	863.67 (3+)	863.59 (2+)	FA2G2S2
	970.88 (2+)	971.28 (2+)	M8
	1251.00 (2+)	1251.37 (2+)	FA2BG2S1
GP26	1149.46 (2+)	1149.36 (2+)	FA2G2S1
GP27	771.98 (3+)	771.91 (3+)	M5BG1S1
GP28	814.99 (3+)	814.93 (3+)	A2G2S2
	863.67 (3+)	863.61 (3+)	FA2G2S2
GP29	814.99 (3+)	814.92 (3+)	A2G2S2
GP30	814.99 (3+)	814.93 (3+)	A2G2S2
	863.67 (3+)	863.9 (3+)	FA2G2S2
	882.68 (3+)	882.61 (3+)	A2BG2S2
GP31	814.99 (3+)	814.93 (3+)	A2G2S2
	863.67 (3+)	863.61 (3+)	FA2G2S2
	1051.92 (2+)	1051.81 (2+)	M9
	1076.43 (2+)	1076.31 (2+)	A2G2S1
GP32	863.67 (3+)	863.61 (3+)	FA2G2S2
GP33	931.37 (3+)	931.29 (3+)	FA2BG2S2
GP34	839.67 (3+)	839.94 (3+)	A3G3S1
	888.35 (3+)	888.35 (3+)	FA3G3S1
	936.70 (3+)	936.63 (3+)	A3G3S2
GP35	936.70 (3+)	936.96 (3+)	A3G3S2
	1076.43 (2+)	1076.32 (2+)	A2G2S1
GP36	936.70 (3+)	936.62 (3+)	A3G3S2
	961.38 (3+)	961.63 (3+)	A4G4S1
	985.38 (3+)	985.3 (3+)	FA3G3S2
GP37	936.70 (3+)	936.62 (3+)	A3G3S2
	985.38 (3+)	985.28 (3+)	FA3G3S2
	1076.43 (2+)	1076.31 (3+)	A2G2S1
GP38	888.35 (3+)	888.64 (3+)	FA3G3S1
	936.70 (3+)	936.63 (3+)	A3G3S2
	985.38	985.31 (3+)	FA3G3S2
	1033.73 (3+)	1033.63 (3+)	A3G3S3
	1076.43 (2+)	1076.8 (2+)	A2G2S1
GP39	985.38 (3+)	985.3 (3+)	FA3G3S2
	1033.73 (3+)	1033.63 (3+)	A3G3S3
GP40	985.38 (3+)	985.65 (3+)	FA3G3S2
	1033.73 (3+)	1033.62 (3+)	A3G3S3
GP41	936.70 (3+)	936.64 (3+)	A3G3S2
	985.38 (3+)	985.32 (3+)	FA3G3S2
	1033.73 (3+)	1033.65 (3+)	A3G3S3
GP42	936.70 (3+)	936.63 (3+)	A3G3S2
	1033.73 (3+)	1033.64 (3+)	A3G3S3
	1058.41 (3+)	1058.3 (3+)	A4G4S2
	1082.42 (3+)	1082.32 (3+)	FA3G3S3
GP43	985.38 (3+)	985.31 (3+)	FA3G3S2
	1033.73 (3+)	1033.64 (3+)	A3G3S3
	1082.42 (3+)	1082.31 (3+)	FA3G3S3
GP44	1033.73 (3+)	1033.65 (3+)	A3G3S3
GP45	936.70 (3+)	936.97 (3+)	A3G3S2
	985.38 (3+)	985.65 (3+)	FA3G3S2
	1033.73 (3+)	1033.65 (3+)	A4G4S2
	1082.42 (3+)	1082.32 (3+)	FA3G3S3
GP46	936.70 (3+)	936.62 (3+)	A3G3S2
	1082.42 (3+)	1082.31 (3+)	FA3G3S3
GP47	848.58 (3+)	848.49 (3+)	A3F2G3S3
GP48	866.83 (4+)	866.46 (4+)	A4G4S3
	936.70 (3+)	936.59 (3+)	A3G3S2
	1033.73 (3+)	1033.61 (3+)	A3G3S3
GP49	866.83 (4+)	866.51 (4+)	A4G4S3
	936.70 (3+)	936.63 (3+)	A3G3S2
GP50	866.83 (4+)	866.75 (4+)	A4G4S3
	903.34 (4+)	903.25 (4+)	A4F1G3S3
GP51	903.34 (4+)	903.77 (4+)	A4F1G3S3
	939.60 (4+)	939.51 (4+)	A4G4S4
	1033.73 (3+)	1033.96 (3+)	A3G3S3
GP52	866.83 (4+)	866.79 (4+)	A4G4S3
	936.70 (3+)	936.93 (3+)	A3G3S2
GP53	903.34 (4+)	903.77 (4+)	A4F1G3S3
	939.60 (4+)	939.52 (4+)	A4G4S4
	939.86 (4+)	939.78 (4+)	A4F2G3S3
	1033.73 (3+)	1033.62 (3+)	A3G3S3
GP54	939.86 (4+)	939.8 (4+)	A4F2G3S3
	976.12 (4+)	976.28 (4+)	FA4G4S4
GP55	1033.73 (3+)	1033.64 (3+)	A3G3S3
	939.60 (4+)	939.77 (4+)	A4G4S4
GP56	939.60 (4+)	939.56 (4+)	A4G4S4
	976.12 (4+)	976.52 (4+)	A4F1G4S4
GP57	939.86 (4+)	939.76 (4+)	A4F2G3S3
	976.12 (4+)	976.56 (4+)	FA4G4S4
	1012.63 (4+)	1012.77 (4+)	A4F2G4S4
GP58	976.12 (4+)	976.3 (4+)	FA4G4S4
	1012.63 (4+)	1012.79 (4+)	A4F2G4S4
GP59	1049.15 (4+)	1049.5 (4+)	A4F3G4S4

## Sheet: Table S2
Supplementary Data 2. Assignment of N-glycan structures of silica corona
Glycan peak	Theoretical m/z	Registered m/z	Proposed glycan structure
GP1	841.86 (2+)	841.93 (2+)	FA2
GP2	NA	NA	NA
GP3	NA	NA	NA
GP4	727.81 (2+)	727.86 (2+)	M5
	943.4 (2+)	943.44 (2+)	FA2B
GP5	849.86 (2+)	849.92 (2+)	A2G1
GP6	849.86 (2+)	849.9 (2+)	A2G1
GP7	NA	NA	NA
GP8	893.87 (2+)	893.92 (2+)	A1G1S1
	922.89 (2+)	922.91 (2+)	FA2G1
GP9	829.35 (2+)	829.41 (2+)	M4A1G1
	922.89 (2+)	922.93 (2+)	FA2G1
GP10	922.89 (2+)	922.94 (2+)	FA2G1
GP11	893.87 (2+)	893.93 (2+)	A1G1S1
	1024.43 (2+)	1024.47 (2+)	FA2BG1
	1096.95 (2+)	1095.96 (2+)	A2BG1S1
GP12	893.87 (2+)	893.92 (2+)	A1G1S1
	808.83 (2+)	808.9 (2+)	M6
GP13	930.88 (2+)	930.93 (2+)	A2G2
GP14	974.89 (2+)	974.94 (2+)	M4A1G1S1
	995.41 (2+)	994.95 (2+)	A2G1S1
GP15	995.41 (2+)	995.45 (2+)	A2G1S1
GP16	910.37 (2+)	910.42 (2+)	M5A1G1
	1003.91 (2+)	1003.95 (2+)	FA2G2
GP17	974.89 (2+)	974.94 (2+)	M4A1G1S1
GP18	974.89 (2+)	974.94 (2+)	M4A1G1S1
	1076.43 (2+)	1076.47 (2+)	A2G2S1
GP19	974.89 (2+)	974.41 (2+)	M4A1G1S1
	1076.43 (2+)	1076.44 (2+)	A2G2S1
GP20	889.86 (2+)	889.91 (2+)	M7
GP21	1076.47 (2+)	1076.46 (2+)	A2G2S1
	1149.46 (2+)	1149.5 (2+)	FA2G2S1
GP22	1076.47 (2+)	1076.46 (2+)	A2G2S1
GP23	1076.47 (2+)	1076.46 (2+)	A2G2S1
GP24	1076.47 (2+)	1076.45 (2+)	A2G2S1
	1149.46 (2+)	1149.96 (2+)	FA2G2S1
GP25	1055.92 (2+)	1055.95 (2+)	M5A1G1S1
	1149.46 (2+)	1149.5 (2+)	FA2G2S1
GP26	863.67 (3+)	863.37 (3+)	FA2G2S2
	970.88 (2+)	970.94 (2+)	M8
GP27	814.99 (3+)	815.02 (3+)	A2G2S2
	863.67 (3+)	863.72 (3+)	FA2G2S2
	970.88 (2+)	970.92 (2+)	M8
GP28	1149.46 (2+)	1149.46 (2+)	FA2G2S1
GP29	863.67 (3+)	864.4 (3+)	FA2G2S2
GP30	814.99 (3+)	815.1 (3+)	A2G2S2
	863.67 (3+)	863.71 (3+)	FA2G2S2
GP31	814.99 (3+)	815.01 (3+)	A2G2S2
GP32	814.99 (3+)	815.07 (3+)	A2G2S2
GP33	863.67 (3+)	863.73 (3+)	FA2G2S2
	1051.91 (2+)	1051.94 (2+)	M9
GP34	863.67 (3+)	863.73 (3+)	FA2G2S2
	1051.91 (2+)	1051.96 (2+)	M9
GP35	931.37 (3+)	931.45 (3+)	FA2BG2S2
	1051.91 (2+)	1052.44 (2+)	M9
GP36	936.7 (3+)	936.76 (3+)	A3G3S2
GP37	936.7 (3+)	936.76 (3+)	A3G3S2
	1033.73 (3+)	1034.12 (3+)	A3G3S3
GP38	936.7 (3+)	936.73 (3+)	A3G3S2
	1033.73 (3+)	1034.11 (3+)	A3G3S3
GP39	936.7 (3+)	936.76 (3+)	A3G3S2
GP40	1033.73 (3+)	1034.1 (3+)	A3G3S3
	1082.42 (3+)	1082.74 (3+)	A3F1G3S3
GP41	1082.42 (3+)	1082.53 (3+)	A3F1G3S3
GP42	1033.73 (3+)	1033.75 (3+)	A3G3S3
GP43	1033.73 (3+)	1033.11 (3+)	A3G3S3
GP44	1082.42 (3+)	1082.79 (3+)	A3F1G3S3
GP45	1082.42 (3+)	1082.77 (3+)	A3F1G3S3
	1155.44 (3+)	1154.88 (3+)	A4G4S3
GP46	1033.73 (3+)	1034.11 (3+)	A3G3S3
	1082.42 (3+)	1082.02 (3+)	A3F1G3S3
GP47	1082.42 (3+)	1082.76 (3+)	A3F1G3S3
	1155.44 (3+)	1156.03 (3+)	A4G4S3
GP48	1082.42 (3+)	1082.13 (3+)	A3F1G3S3
	1155.44 (3+)	1155.3 (3+)	A4G4S3
GP49	1155.44 (3+)	1154.57 (3+)	A4G4S3
GP50	NA	NA	NA
GP51	NA	NA	NA
GP52	NA	NA	NA
GP53	NA	NA	NA
GP54	NA	NA	NA
GP55	NA	NA	NA
GP56	NA	NA	NA

## Sheet: Table S3
Supplementary Data 3. Glycan composition changes of peaks with the same retention times after plasma protein enrichment.
Full plasma		Silica corona
Glycan peak	Main structure	Glycan peak	Main structure
GP10	A2BG1	GP9	M4A1G1
GP15	A2G1S1	GP14	M4A1G1S1
GP23	A2BG2S1	GP24	A2G2S1
GP33	FA2BG2S2	GP35	M9
GP38	FA3G3S2	GP40	A3G3S3
GP39	FA3G3S2	GP41	A3F1G3S3

## Sheet: Table S4
Supplementary Data 4. Statistical test of full plasma glycan peaks
Glycan peak, log10(1/peak -1)	non-Lung cancer	Lung cancer	P-value	Test	Bonferroni	Significance
	(n = 26)	(n = 25)			P-value
GP27 / mean (SD)	3.16 (0.17)	2.87 (0.11)	3.8E-09	T-test	2.24E-07	****
GP48 / mean (SD)	3.10 (0.17)	2.82 (0.13)	1.97E-08	T-test	1.16E-06	****
GP30 / mean (SD)	2.20 (0.05)	2.29 (0.05)	4.94E-08	T-test	2.91E-06	****
GP52 / mean (SD)	3.12 (0.22)	2.79 (0.17)	1.499E-07	T-test	8.84E-06	****
GP40 / median [IQR]	3.64 [3.58, 3.75]	3.31 [3.24, 3.38]	1.5493E-06	MW-U test	9.14E-05	****
GP26 / mean (SD)	2.76 (0.13)	2.60 (0.11)	2.31136E-05	T-test	0.001363702	**
GP36 / median [IQR]	3.04 [2.87, 3.09]	2.79 [2.75, 2.87]	3.39383E-05	MW-U test	0.00200236	**
GP50 / mean (SD)	2.77 (0.12)	2.61 (0.14)	4.17856E-05	T-test	0.00246535	**
GP29 / mean (SD)	0.25 (0.05)	0.32 (0.07)	8.61107E-05	T-test	0.005080531	**
GP43 / mean (SD)	2.66 (0.15)	2.46 (0.19)	0.000118631	T-test	0.006999211	**
GP1 / mean (SD)	3.32 (0.15)	3.13 (0.18)	0.000144545	T-test	0.008528126	**
GP44 / mean (SD)	1.78 (0.13)	1.65 (0.10)	0.00015391	T-test	0.009080696	**
GP46 / mean (SD)	2.09 (0.08)	2.00 (0.07)	0.000176442	T-test	0.010410072	*
GP37 / mean (SD)	2.08 (0.14)	1.95 (0.11)	0.000563673	T-test	0.033256707	*
GP28 / mean (SD)	2.73 (0.12)	2.60 (0.13)	0.000697821	T-test	0.041171451	*
GP14 / mean (SD)	2.24 (0.12)	2.14 (0.07)	0.000863655	T-test	0.050955657
GP38 / mean (SD)	1.95 (0.08)	1.87 (0.10)	0.001011723	T-test	0.059691681
GP25 / mean (SD)	1.21 (0.08)	1.29 (0.10)	0.002100891	T-test	0.123952551
GP22 / mean (SD)	0.89 (0.06)	0.85 (0.04)	0.006145882	T-test	0.362607026
GP59 / mean (SD)	2.77 (0.16)	2.61 (0.25)	0.007820889	T-test	0.461432469
GP17 / mean (SD)	1.83 (0.15)	1.94 (0.13)	0.009292559	T-test	0.548260981
GP32 / mean (SD)	1.48 (0.08)	1.42 (0.07)	0.009660995	T-test	0.569998681
GP58 / mean (SD)	2.84 (0.23)	2.61 (0.37)	0.010097727	T-test	0.595765893
GP35 / mean (SD)	2.74 (0.06)	2.68 (0.09)	0.012499003	T-test	0.737441183
GP16 / mean (SD)	2.27 (0.09)	2.20 (0.10)	0.014921996	T-test	0.880397764
GP2 / mean (SD)	2.92 (0.25)	2.86 (0.20)	0.39108326	T-test	1
GP3 / mean (SD)	1.47 (0.16)	1.38 (0.15)	0.029117815	T-test	1
GP5 / median [IQR]	2.10 [2.04, 2.17]	2.11 [2.02, 2.21]	0.678486709	MW-U test	1
GP6 / mean (SD)	2.08 (0.14)	2.11 (0.14)	0.410433405	T-test	1
GP7 / mean (SD)	2.68 (0.16)	2.68 (0.13)	0.940903013	T-test	1
GP8 / mean (SD)	3.04 (0.16)	3.02 (0.12)	0.757830897	T-test	1
GP9 / mean (SD)	2.75 (0.15)	2.74 (0.14)	0.905709494	T-test	1
GP10 / mean (SD)	1.62 (0.12)	1.64 (0.11)	0.617336396	T-test	1
GP11 / mean (SD)	1.98 (0.13)	2.05 (0.11)	0.061053902	T-test	1
GP12 / mean (SD)	1.99 (0.10)	2.01 (0.11)	0.562238142	T-test	1
GP13 / mean (SD)	1.89 (0.06)	1.89 (0.10)	0.860355045	T-test	1
GP15 / mean (SD)	2.63 (0.10)	2.59 (0.13)	0.187886159	T-test	1
GP18 / mean (SD)	2.48 (0.11)	2.43 (0.17)	0.245525671	T-test	1
GP19 / mean (SD)	2.19 (0.09)	2.22 (0.10)	0.167806474	T-test	1
GP20 / mean (SD)	2.16 (0.09)	2.18 (0.08)	0.329709172	T-test	1
GP21 / mean (SD)	2.53 (0.07)	2.47 (0.12)	0.031903524	T-test	1
GP23 / median [IQR]	2.21 [2.12, 2.25]	2.19 [2.05, 2.24]	0.534077628	MW-U test	1
GP24 / median [IQR]	1.53 [1.46, 1.58]	1.56 [1.46, 1.63]	0.88018253	MW-U test	1
GP31 / median [IQR]	2.09 [2.05, 2.14]	2.06 [2.01, 2.11]	0.266270816	MW-U test	1
GP33 / mean (SD)	1.73 (0.13)	1.70 (0.16)	0.555605497	T-test	1
GP34 / mean (SD)	1.92 (0.08)	1.93 (0.18)	0.935415856	T-test	1
GP39 / mean (SD)	2.57 (0.10)	2.63 (0.10)	0.050383036	T-test	1
GP41 / mean (SD)	1.28 (0.10)	1.36 (0.19)	0.047373065	T-test	1
GP42 / mean (SD)	2.10 (0.08)	2.12 (0.09)	0.600904954	T-test	1
GP45 / mean (SD)	1.49 (0.17)	1.44 (0.28)	0.43036271	T-test	1
GP47 / median [IQR]	2.66 [2.51, 2.82]	2.48 [2.32, 2.78]	0.038205314	MW-U test	1
GP49 / mean (SD)	2.60 (0.08)	2.59 (0.09)	0.517638598	T-test	1
GP51 / median [IQR]	2.23 [2.17, 2.33]	2.39 [2.24, 2.49]	0.031712637	MW-U test	1
GP53 / median [IQR]	2.28 [2.23, 2.35]	2.33 [2.28, 2.38]	0.136609576	MW-U test	1
GP54 / median [IQR]	2.46 [2.40, 2.54]	2.44 [2.38, 2.63]	0.77745785	MW-U test	1
GP55 / mean (SD)	3.29 (0.17)	3.32 (0.18)	0.539625826	T-test	1
GP56 / mean (SD)	2.41 (0.15)	2.28 (0.24)	0.028356182	T-test	1
GP57 / mean (SD)	2.79 (0.10)	2.82 (0.11)	0.348079385	T-test	1
GP4 / median [IQR]	3.05 [2.95, 3.15]	2.85 [2.82, 2.97]				Contaminant

## Sheet: Table S5
Supplementary Data 5. Statistical test of silica corona glycan peaks
Glycan peak, log10(1/peak -1)	non-Lung cancer	Lung Cancer	P-value	Test	Bonferroni	Significance
	(n = 26)	(n = 25)			P-value
GP37 / median [IQR]	3.03 [2.93, 3.12]	3.29 [3.17, 3.33]	2.7092E-06	MW-U test	0.00015172	***
GP26 / median [IQR]	2.56 [2.47, 2.62]	2.70 [2.62, 2.86]	0.000694855	MW-U test	0.03891188	*
GP49 / mean (SD)	2.69 (0.17)	2.54 (0.17)	0.001766188	T-test	0.0989065
GP55 / mean (SD)	3.39 (0.21)	3.58 (0.22)	0.002208261	T-test	0.12366262
GP32 / mean (SD)	2.13 (0.07)	2.21 (0.12)	0.004483239	T-test	0.2510614
GP44 / mean (SD)	2.82 (0.12)	2.90 (0.09)	0.005160629	T-test	0.28899522
GP13 / median [IQR]	2.24 [2.14, 2.27]	2.13 [2.04, 2.21]	0.006292761	MW-U test	0.35239462
GP43 / mean (SD)	1.68 (0.12)	1.83 (0.26)	0.009272176	T-test	0.51924187
GP48 / mean (SD)	2.57 (0.11)	2.49 (0.11)	0.011986798	T-test	0.67126068
GP24 / mean (SD)	2.61 (0.19)	2.75 (0.20)	0.012671503	T-test	0.70960418
GP1 / median [IQR]	2.43 [2.28, 2.49]	2.47 [2.36, 2.53]	0.451035898	MW-U test	1
GP2 / mean (SD)	3.30 (0.23)	3.40 (0.25)	0.178318831	T-test	1
GP3 / mean (SD)	3.43 (0.42)	3.70 (0.42)	0.028251645	T-test	1
GP4 / median [IQR]	1.97 [1.94, 2.00]	1.95 [1.90, 2.03]	0.637600945	MW-U test	1
GP5 / mean (SD)	2.66 (0.14)	2.75 (0.15)	0.02651012	T-test	1
GP6 / mean (SD)	3.09 (0.12)	3.10 (0.20)	0.882668131	T-test	1
GP7 / mean (SD)	3.61 (0.20)	3.64 (0.24)	0.586770159	T-test	1
GP8 / median [IQR]	3.23 [3.14, 3.32]	3.30 [3.21, 3.41]	0.097294028	MW-U test	1
GP9 / mean (SD)	2.45 (0.12)	2.49 (0.11)	0.179348816	T-test	1
GP10 / mean (SD)	2.96 (0.21)	3.09 (0.16)	0.020509854	T-test	1
GP11 / mean (SD)	2.59 (0.11)	2.59 (0.07)	0.969016163	T-test	1
GP12 / mean (SD)	1.96 (0.06)	1.97 (0.07)	0.980748247	T-test	1
GP14 / mean (SD)	2.66 (0.09)	2.70 (0.09)	0.156444014	T-test	1
GP15 / mean (SD)	1.70 (0.15)	1.70 (0.22)	0.949957741	T-test	1
GP16 / mean (SD)	2.35 (0.09)	2.38 (0.09)	0.177907053	T-test	1
GP17 / mean (SD)	3.06 (0.21)	3.14 (0.19)	0.137016894	T-test	1
GP18 / mean (SD)	2.19 (0.08)	2.17 (0.07)	0.308463489	T-test	1
GP19 / mean (SD)	2.35 (0.09)	2.37 (0.09)	0.393144628	T-test	1
GP20 / mean (SD)	2.43 (0.10)	2.42 (0.11)	0.924273174	T-test	1
GP21 / mean (SD)	2.69 (0.12)	2.77 (0.17)	0.067594528	T-test	1
GP22 / mean (SD)	0.41 (0.07)	0.38 (0.08)	0.071961353	T-test	1
GP23 / mean (SD)	1.96 (0.10)	1.99 (0.10)	0.310740733	T-test	1
GP25 / mean (SD)	1.54 (0.06)	1.54 (0.09)	0.875101618	T-test	1
GP27 / mean (SD)	1.43 (0.08)	1.48 (0.10)	0.033434489	T-test	1
GP28 / mean (SD)	2.70 (0.17)	2.67 (0.25)	0.627515507	T-test	1
GP29 / median [IQR]	2.74 [2.61, 2.80]	2.73 [2.65, 2.85]	0.664745075	MW-U test	1
GP30 / mean (SD)	2.47 (0.11)	2.49 (0.11)	0.43436431	T-test	1
GP31 / mean (SD)	0.42 (0.04)	0.45 (0.07)	0.068531558	T-test	1
GP33 / mean (SD)	1.97 (0.08)	1.93 (0.09)	0.051631287	T-test	1
GP34 / mean (SD)	1.51 (0.10)	1.46 (0.11)	0.073851032	T-test	1
GP35 / mean (SD)	2.26 (0.09)	2.32 (0.12)	0.047649911	T-test	1
GP36 / median [IQR]	2.12 [2.05, 2.20]	2.20 [2.09, 2.30]	0.028837668	MW-U test	1
GP38 / mean (SD)	2.81 (0.13)	2.88 (0.15)	0.103248969	T-test	1
GP39 / mean (SD)	2.63 (0.09)	2.63 (0.13)	0.943639787	T-test	1
GP40 / mean (SD)	2.46 (0.11)	2.52 (0.10)	0.071692895	T-test	1
GP41 / mean (SD)	3.35 (0.23)	3.36 (0.17)	0.827749037	T-test	1
GP42 / mean (SD)	3.28 (0.20)	3.15 (0.21)	0.036650084	T-test	1
GP45 / mean (SD)	2.61 (0.13)	2.59 (0.26)	0.791999267	T-test	1
GP46 / mean (SD)	2.02 (0.07)	2.03 (0.10)	0.788753513	T-test	1
GP47 / median [IQR]	1.84 [1.74, 1.92]	1.76 [1.64, 1.93]	0.451035898	MW-U test	1
GP50 / mean (SD)	2.97 (0.16)	2.98 (0.14)	0.847880627	T-test	1
GP51 / median [IQR]	3.00 [2.93, 3.16]	3.19 [2.98, 3.40]	0.059534834	MW-U test	1
GP52 / mean (SD)	3.53 (0.20)	3.42 (0.19)	0.056683262	T-test	1
GP53 / mean (SD)	3.08 (0.17)	3.10 (0.18)	0.612166238	T-test	1
GP54 / mean (SD)	3.15 (0.16)	3.26 (0.23)	0.043394208	T-test	1
GP56 / mean (SD)	2.94 (0.16)	2.84 (0.14)	0.025787906	T-test	1
